# Supplementary material for: A Deep Learning Approach to Automatically Classify Ice Hockey Shooting Actions Using Acceleration Signals
Source: Sensors (Basel). 2026 May 26;26(11):3361. doi: 10.3390/s26113361 (PMC13259433; doi:10.3390/s26113361)
Supplement: Supplementary file 1 [file sensors-26-03361-s001.zip]

Archive with 1 entries (1 files):
- sensors-4229970-supplementary.pdf
